# Supplementary material for: Rapid microevolution during recent range expansion to harsh environments
Source: BMC Evol Biol. 2018 Dec 7;18:187. doi: 10.1186/s12862-018-1311-1 (PMC6286502; doi:10.1186/s12862-018-1311-1)
Supplement: Supplementary file 1 — Figure S1. (a) Temperature and (b) salinity data in six populations. Figure S2. PCA plot on environmental factors for six Ciona robusta populations. Figure S3. Outlier detection in 146 microsatellite loci in ARLEQUIN. Purple line represents 99% confidence intervals; red and green lines represent 95 and 5% confidence intervals, respectively. Figure S4. Manhattan plot showing the distribution of FST-based outliers detected by BAYSECAN across different chromosomes of Ciona robusta KH assembly. The q-value of given locus is the minimum false discovery rate (FDR) at which this locus may become significant. Table S1. Protein MB21D2 (MB21D2 gene). (ZIP 1091 kb) [file 12862_2018_1311_MOESM1_ESM.zip › Table S1.xls]

## Sheet: Sheet1
Loci	Selective sweep windows	Gene annoation (NCBI BLASTN )	GO class (UinProt and AmiGo2)
Cin10	down-stream 10kb	no hit	no
	up-stream 10kb	ciliogenesis-associated TTC17-interacting protein (CATIP gene)	actin cytoskeleton; actin filament polymerization; cilium organization; plasma membrane; cytoplasm;nucleus
Cin19	down-stream 10kb	translin-like protein (TRA1 gene)	nucleus
	up-stream 10kb	complement component C6-like (C6 gene)	in utero embryonic development; positive regulation of activation of membrane attack complex; protein binding; extracellular region
		thrombospondin type-1 domain-containing protein 7B-like (THSD7B gene)	integral component of membrane
Cin20	down-stream 10kb	protein MON2 homolog (MON2 gene)	protein binding; Golgi to endosome transport; protein transport
		thioredoxin domain-containing protein 17-like (LOC100175262 gene)	protein-disulfide reductase activity; cytosol
		protein MB21D2 (MB21D2 gene)	see in table 3
	up-stream 10kb	protein MB21D2 (MB21D2 gene)	see in table 3
Cin36	down-stream 10kb	differentially expressed in FDCP 8 homolog B (def8-b gene)	positive regulation of bone resorption; positive regulation of ruffle assembly; lysosome localization
	up-stream 10kb	paired box protein Pax-3-A-like (pax3-a gene)	Wnt signaling pathway; positive regulation of transcription, DNA-templated; fibroblast growth factor receptor signaling pathway; neural crest formation; neural crest cell fate commitment; hatching gland development; nucleus
		serine/Arginine-related protein 53-like (RSRC1 gene)	response to antibiotic; protein phosphorylation; nucleocytoplasmic transport; alternative mRNA splicing, via spliceosome; mRNA splicing, via spliceosome; nucleus; cytoplasm; nuclear speck
Cin59	down-stream 10kb	no hit	no
	up-stream 10kb	no hit	no
Cin66	down-stream 10kb	cytoplasmic aconitate hydratase (ACO1 gene)	citrate metabolic process; tricarboxylic acid cycle; cellular iron ion homeostasis; aconitate hydratase activity; cytoplasm
		3-ketoacyl-CoA thiolase, mitochondrial-like (ACAA2 gene)	fatty acid beta-oxidation; acetyl-CoA C-acyltransferase activity; mitochondrion
	up-stream 10kb	probable transcriptional regulatory protein CBU_1566 (CBU_1566 gene)	cytosol
		zinc finger protein (arfgap-9) (zf(c2h2)-9 gene)	positive regulation of transcription by RNA polymerase II; transcription regulatory region DNA binding; DNA-binding transcription factor activity
Cin74	down-stream 10kb	tyrosine-protein kinase Fer (FER gene)	innate immune response; regulation of cell proliferation; cell differentiation; non-membrane spanning protein tyrosine kinase activity; cell adhesion; signaling receptor binding; epidermal growth factor receptor signaling pathway; cell migration; extrinsic component of cytoplasmic side of plasma membrane
		polyadenylate-binding protein 2 (PABP2 gene)	see in table 3
	up-stream 10kb	ubiquitin-conjugating enzyme E2 C (UBE2C gene)	protein polyubiquitination; ubiquitin protein ligase binding; ubiquitin protein ligase activity; regulation of mitotic metaphase/anaphase transition; anaphase-promoting complex-dependent catabolic process; ATP binding; nucleus; anaphase-promoting complex	ubiquitin-dependent protein catabolic process/heat stress
		telomere length regulation protein TEL2 (TELO2 gene)	Hsp90 protein binding; protein kinase binding; positive regulation of protein serine/threonine kinase activity; positive regulation of TORC1 signaling; protein stabilization; regulation of TOR signaling	Hsp90 protein binding/ DNA damage response/regulation of TOR signaling
Cin95	down-stream 10kb	class I cytokine receptor glycoprotein 130-like (gp130 gene)	glycogen metabolic process; regulation of Notch signaling pathway; interleukin-6 receptor activity; interleukin-11 receptor activity
		CAP-Gly domain-containing linker protein 4-like (CLIP4 gene)	protein binding; intracellular membrane-bounded organelle
		S-phase kinase-associated protein 2 (SKP2 gene)	see in table 3
	up-stream 10kb	protein FAM151A-like (FAM151A gene)	molecular function; biological process; membrane; integral component of membrane; extracellular exosome
		LMBR1 domain-containing protein 2 (LMBRD2 gene)	membrane; integral component of membrane
Cin98	down-stream 10kb	low-density lipoprotein receptor-related protein 6-like (LRP6 gene)	see in table 3
	up-stream 10kb	low-density lipoprotein receptor-related protein 6-like (LRP6 gene)	see in table 3
Cin106	down-stream 10kb	inositol polyphosphate 5-phosphatase OCRL-1 (OCRL gene)	see in table 3
	up-stream 10kb	PDZ domain-containing protein 8 (PDZD8 gene)	lipid transport; lipid binding; viral process; regulation of cell morphogenesis; intracellular signal transduction; cytoskeleton organization; mitochondrion; endoplasmic reticulum membrane; membrane; integral component of membrane;
Cin138	down-stream 10kb	F-box/LRR-repeat protein 20 (FBXL20 gene)	protein polyubiquitination; ubiquitin-protein transferase activity; protein binding; cytosol
		tumor necrosis factor alpha-induced protein 8 (TNFAIP8 gene)	cysteine-type endopeptidase inhibitor activity involved in apoptotic process; cytoplasm
	up-stream 10kb	arylamine N-acetyltransferase 2 (Nat2 gene)	xenobiotic metabolic process; arylamine N-acetyltransferase activity; protein binding; cytosol
Cin153	down-stream 10kb	no hit	no
	up-stream 10kb	carnitine O-acetyltransferase-like (CRAT gene)	carnitine O-acetyltransferase activity; signaling receptor binding; carnitine metabolic process, CoA-linked; mitochondrion; peroxisome
		mitogen-activated protein kinase kinase (MAKK7 gene)	stress-activated protein kinase signaling cascade; regulation of apoptotic process; activation of protein kinase activity; signal transduction by protein phosphorylation; regulation of mitotic cell cycle; protein serine/threonine kinase activity; cytoplasm
Cin162	down-stream 10kb	chymotrypsinogen A-like (P00766 gene)	serine-type endopeptidase activity; protein binding; proteolysis; serpin family protein binding; digestion; serine protease inhibitor complex; extracellular space;
		protein CNPPD1 (CNPPD1 gene)	regulation of cyclin-dependent protein serine/threonine kinase activity;protein kinase binding; integral component of membrane
	up-stream 10kb	mitochondrial uncoupling protein 3 (UCP3 gene)	see in table 3
Cin182	down-stream 10kb	receptor expression-enhancing protein 5 (REEP5 gene)	endoplasmic reticulum tubular network; integral component of membrane
		proteoglycan 4 (PRG4 gene)	immune response; scavenger receptor activity; receptor-mediated endocytosis; polysaccharide binding; plastid
	up-stream 10kb	vegetative cell wall protein gp1 (P0681H07.3 gene)	plastid
Cin189	down-stream 10kb	no hit	no
	up-stream 10kb	no hit	no
Cin193	down 10kb	no hit	no
	up-stream 10kb	histone acetyltransferase p300 (EP300 gene)	see in table 3
		no hit	no
Cin211	down-stream 10kb	cactin (CACTIN gene)	negative regulation of protein phosphorylation; negative regulation of lipopolysaccharide-mediated signaling pathway; negative regulation of NF-kappaB transcription factor activity; negative regulation of interleukin-8 production; negative regulation of tumor necrosis factor production; negative regulation of toll-like receptor signaling pathway; negative regulation of type I interferon-mediated …
		GTP:AMP phosphotransferase AK3 (AK3 gene)	ADP biosynthetic process; AMP metabolic process; ATP binding; GTP binding; adenylate kinase activity; nucleoside triphosphate adenylate kinase activity; mitochondrial matrix; phosphorylation
	up-stream 10kb	AP-3 complex subunit mu-1 (AP3M1 gene)	see in table 3
Cin225	down-stream 10kb	persulfide dioxygenase ETHE1, mitochondrial-like (ETHE1 gene)	glutathione metabolic process; hydrogen sulfide metabolic process; iron ion binding; sulfur dioxygenase activity; sulfide oxidation, using sulfide:quinone oxidoreductase
	up-stream 10kb	uronyl 2-sulfotransferase-like (UST gene)	dermatan sulfate biosynthetic process; establishment of cell polarity; protein sulfation; regulation of axonogenesis; sulfotransferase activity
Cin229	down-stream 10kb	no hit	no
	up-stream 10kb	no hit	no
Cin95	class I cytokine receptor glycoprotein 130-like		GO:0004915		molecular_function
			GO:0004921		molecular_function
			GO:0004923		molecular_function
			GO:0004924		molecular_function
			GO:0005127		molecular_function
			GO:0005896		cellular_component
			GO:0005900		cellular_component
			GO:0005977		biological_process
			GO:0008593		biological_process
	CAP-Gly domain-containing linker protein 4-like	CLIP4	GO:0005515	protein binding	molecular_function
			GO:0043231	intracellular membrane-bounded organelle	cellular_component
	protein FAM151A-like	FAM151A	GO:0003674	molecular function	molecular_function
			GO:0008150	biological process	biological_process
			GO:0016020	membrane	cellular_component
			GO:0016021	integral component of membrane	cellular_component
			GO:0070062	extracellular exosome	cellular_component
	LMBR1 domain-containing protein 2	LMBRD2	GO:0016020	membrane	cellular_component
			GO:0016021	integral component of membrane	cellular_component
					biological_process
					cellular_component
					molecular_function
					molecular_function
					cellular_component
					cellular_component
					cellular_component
					cellular_component
					biological_process
					cellular_component
Cin106	PDZ domain-containing protein 8	PDZD8	GO:0005739	mitochondrion	cellular_component
			GO:0005789	endoplasmic reticulum membrane	cellular_component
			GO:0006869	lipid transport	biological_process
			GO:0007010	cytoskeleton organization	biological_process
			GO:0008289	lipid binding	molecular_function
			GO:0016020	membrane	cellular_component
			GO:0016021	integral component of membrane	cellular_component
			GO:0016032	viral process	biological_process
			GO:0022604	regulation of cell morphogenesis	biological_process
			GO:0035556	intracellular signal transduction	biological_process
Cin138	F-box/LRR-repeat protein 20	FBXL20	GO:0000209	protein polyubiquitination	biological_process
			GO:0001662	behavioral fear response	biological_process
			GO:0004842	ubiquitin-protein transferase activity	molecular_function
			GO:0005515	protein binding	molecular_function
			GO:0005829	cytosol	cellular_component
	tumor necrosis factor alpha-induced protein 8	TNFAIP8	GO:0005737	cytoplasm	cellular_component
			GO:0043027	cysteine-type endopeptidase inhibitor activity involved in apoptotic process	molecular_function
	arylamine N-acetyltransferase 2	Nat2	GO:0004060	arylamine N-acetyltransferase activity	molecular_function
			GO:0005515	protein binding	molecular_function
			GO:0005829	cytosol	cellular_component
			GO:0006805	xenobiotic metabolic process	biological_process
Cin182	receptor expression-enhancing protein 5	REEP5	GO:0016021	integral component of membrane	cellular_component
			GO:0071782	endoplasmic reticulum tubular network	cellular_component
	proteoglycan 4	PRG4	GO:0005044	scavenger receptor activity	molecular_function
			GO:0006898	receptor-mediated endocytosis	biological_process
			GO:0006955	immune response	biological_process
			GO:0030247	polysaccharide binding	molecular_function
	vegetative cell wall protein gp1	P0681H07.3	GO:0009536	plastid	cellular_component
Cin211	cactin	CACTIN	GO:0001933	negative regulation of protein phosphorylation	biological_process
			GO:0005829	cytosol	cellular_component
			GO:0016607	nuclear speck	cellular_component
			GO:0031665	negative regulation of lipopolysaccharide-mediated signaling pathway	biological_process
			GO:0032088	negative regulation of NF-kappaB transcription factor activity	biological_process
			GO:0032717	negative regulation of interleukin-8 production	biological_process
			GO:0032720	negative regulation of tumor necrosis factor production	biological_process
			GO:0034122	negative regulation of toll-like receptor signaling pathway	biological_process
			GO:0060339	negative regulation of type I interferon-mediated signaling pathway	biological_process
	GTP:AMP phosphotransferase AK3, mitochondrial	AK3	GO:0004017	adenylate kinase activity	molecular_function
			GO:0005524	ATP binding	molecular_function
			GO:0005525	GTP binding	molecular_function
			GO:0005759	mitochondrial matrix	cellular_component
			GO:0006172	ADP biosynthetic process	biological_process
			GO:0016310	phosphorylation	biological_process
			GO:0046899	nucleoside triphosphate adenylate kinase activity	molecular_function
			GO:0046033	AMP metabolic process	biological_process
Cin229	无
	无
	translin-like protein	TRA1	GO:0005634	nucleus	cellular_component
	complement component C6-like	C6	GO:0001701	in utero embryonic development	biological_process
			GO:0001970	positive regulation of activation of membrane attack complex	biological_process
			GO:0005515	protein binding	molecular_function
			GO:0005576	extracellular region	cellular_component
	thrombospondin type-1 domain-containing protein 7B-like	THSD7B	GO:0016021	integral component of membrane	cellular_component
Cin36	differentially expressed in FDCP 8 homolog B	def8-b	GO:0032418	lysosome localization	biological_process
			GO:0045780	positive regulation of bone resorption	biological_process
			GO:1900029	positive regulation of ruffle assembly	biological_process
	paired box protein Pax-3-A-like	pax3-a	GO:0005634	nucleus	cellular_component
			GO:0008543	fibroblast growth factor receptor signaling pathway	biological_process
			GO:0014029	neural crest formation	biological_process
			GO:0014034	neural crest cell fate commitment	biological_process
			GO:0016055	Wnt signaling pathway	biological_process
			GO:0045893	positive regulation of transcription, DNA-templated	biological_process
			GO:0048785	hatching gland development	biological_process
	serine/Arginine-related protein 53-like	RSRC1	GO:0000380	alternative mRNA splicing, via spliceosome	biological_process
			GO:0000398	mRNA splicing, via spliceosome	biological_process
			GO:0005634	nucleus	cellular_component
			GO:0005737	cytoplasm	cellular_component
			GO:0006468	protein phosphorylation	biological_process
			GO:0006913	nucleocytoplasmic transport	biological_process
			GO:0016607	nuclear speck	cellular_component
			GO:0046677	response to antibiotic	biological_process
Cin59	无
	无
Cin66	cytoplasmic aconitate hydratase	ACO1	GO:0003994	aconitate hydratase activity	molecular_function
			GO:0005737	cytoplasm	cellular_component
			GO:0006099	tricarboxylic acid cycle	biological_process
			GO:0006101	citrate metabolic process	biological_process
			GO:0006879	cellular iron ion homeostasis	biological_process
	3-ketoacyl-CoA thiolase, mitochondrial-like	ACAA2	GO:0003988	acetyl-CoA C-acyltransferase activity	molecular_function
			GO:0006635	fatty acid beta-oxidation	biological_process
			GO:0005739	mitochondrion	cellular_component
	probable transcriptional regulatory protein CBU_1566	CBU_1566	GO:0005829	cytosol	cellular_component
	zinc finger protein (arfgap-9)	zf(c2h2)-9	GO:0003700	DNA-binding transcription factor activity	molecular_function
			GO:0045944	positive regulation of transcription by RNA polymerase II	biological_process
			GO:0044212	transcription regulatory region DNA binding	molecular_function
Cin98	low-density lipoprotein receptor-related protein 4-like	LRP4	GO:0009986	cell surface	cellular_component
			GO:0014069	postsynaptic density	cellular_component
			GO:0030425	dendrite	cellular_component
			GO:0030971	receptor tyrosine kinase binding	molecular_function
			GO:0031594	neuromuscular junction	cellular_component
			GO:0043025	neuronal cell body	cellular_component
			GO:0048813	dendrite morphogenesis	biological_process
			GO:0050771	negative regulation of axonogenesis	biological_process
			GO:0050808	synapse organization	biological_process
			GO:0051124	synaptic growth at neuromuscular junction	biological_process
Cin153	carnitine O-acetyltransferase-like	CRAT	GO:0004092	carnitine O-acetyltransferase activity	molecular_function
			GO:0005102	signaling receptor binding	molecular_function
			GO:0005739	mitochondrion	cellular_component
			GO:0005777	peroxisome	cellular_component
			GO:0019254	carnitine metabolic process, CoA-linked	biological_process
	mitogen-activated protein kinase kinase	mapkk7	GO:0042981	regulation of apoptotic process	biological_process
			GO:0032147	activation of protein kinase activity	biological_process
			GO:0005737	cytoplasm	cellular_component
			GO:0023014	signal transduction by protein phosphorylation	biological_process
			GO:0031098	stress-activated protein kinase signaling cascade	biological_process
			GO:0007346	regulation of mitotic cell cycle	biological_process
			GO:0004674	protein serine/threonine kinase activity	molecular_function
Cin162	chymotrypsinogen A-like	P00766	GO:0004252	serine-type endopeptidase activity	molecular_function
			GO:0005515	protein binding	molecular_function
			GO:0005615	extracellular space	cellular_component
			GO:0006508	proteolysis	biological_process
			GO:0007586	digestion	biological_process
			GO:0097180	serine protease inhibitor complex	cellular_component
			GO:0097655	serpin family protein binding	molecular_function
	protein CNPPD1	CNPPD1	GO:0000079	regulation of cyclin-dependent protein serine/threonine kinase activity	biological_process
			GO:0016021	integral component of membrane	cellular_component
			GO:0019901	protein kinase binding	molecular_function
Cin189	无
	无
Cin193
Cin225
